# Supplementary material for: Effect of intravenous vitamin C on adult septic patients: a systematic review and meta-analysis
Source: Front Nutr. 2023 Aug 3;10:1211194. doi: 10.3389/fnut.2023.1211194 (PMC10437115; doi:10.3389/fnut.2023.1211194)
Supplement: Supplementary Figure 1 — Funnel plot assessing the potential publication bias for primary outcomes in septic patients based on IVVC administration. [file Data_Sheet_1.zip]

Archive with 20 entries (20 files):
- Supplemental Figures/SFig 1.TIF
- Supplemental Figures/SFig 10.TIF
- Supplemental Figures/SFig 11.TIF
- Supplemental Figures/SFig 12.TIF
- Supplemental Figures/SFig 13.TIF
- Supplemental Figures/SFig 14.TIF
- Supplemental Figures/SFig 15.TIF
- Supplemental Figures/SFig 16.tif
- Supplemental Figures/SFig 17.tif
- Supplemental Figures/SFig 18.tif
- Supplemental Figures/SFig 2.TIF
- Supplemental Figures/SFig 3.TIF
- Supplemental Figures/SFig 4.TIF
- Supplemental Figures/SFig 5.TIF
- Supplemental Figures/SFig 6.TIF
- Supplemental Figures/SFig 7.TIF
- Supplemental Figures/SFig 8.TIF
- Supplemental Figures/SFig 9.TIF
- Supplemental Figures/SFig19.tif
- Supplemental Figures/STable 1.DOCX
